# Supplementary material for: Identification of 31 loci for mammographic density phenotypes and their associations with breast cancer risk
Source: Nat Commun. 2020 Oct 9;11:5116. doi: 10.1038/s41467-020-18883-x (PMC7547012; doi:10.1038/s41467-020-18883-x)
Supplement: Supplementary file 3 — Supplementary Data 1 [file 41467_2020_18883_MOESM3_ESM.xlsx]

## Sheet: Dataset S1
Supplementary Data 1. Gene set enrichment analysis of candidate genes for all MD phenotypes (DA, NDA and PD).
Pathway	Genes Contributing to Enrichment	Database:	Terms	Fold	FDR
		Accession		Enrichmentb
Mammary gland development	AREG, ESR1, RREB1, ZNF703	GO:0033598	mammary gland epithelial cell proliferation	43.5873	0.0017
	AREG, ESR1, GLI2, TBX3	GO:0060603	mammary gland duct morphogenesis	33.4169	0.0039
		GO:0060443	mammary gland morphogenesis	22.7843	0.0121
	AREG, ESR1, GLI2, RREB1, TBX3, ZNF703	GO:0061180	mammary gland epithelium development	23.8692	0.0001
	AREG, ESR1, GLI2, NCOA1, RREB1, TBX3, ZNF703	GO:0030879	mammary gland development	13.2908	0.0002
	AREG, BCL2, ESR1, GLI2, NTN4, TBX3	GO:0022612	gland morphogenesis	13.0762	0.0016
	AREG, BCL2, ESR1, GLI2, NCOA1, NTN4, RREB1, TBX3, ZNF703	GO:0048732	gland development	5.35782	0.0042
Epithelium development	AREG, BCL2, ESR1, GLI2, RASIP1, TBX3	GO:0048754	branching morphogenesis of an epithelial tube	10.2297	0.005
	AREG, BCL2, ESR1, GLI2, NTN4, RASIP1, TBX3	GO:0061138	morphogenesis of a branching epithelium	9.9118	0.0012
		GO:0001763	morphogenesis of a branching structure	8.99686	0.0021
	AREG, BCL2, ESR1, GLI2, OSR1, RASIP1, TBX3	GO:0060562	epithelial tube morphogenesis	5.67763	0.0234
		GO:0035239	tube morphogenesis	5.04134	0.0423
	AREG, BCL2, ESR1, GLI2, INTU, NTN4, OSR1, RASIP1, RREB1, TBX3, TBX5	GO:0002009	morphogenesis of an epithelium	5.29155	0.0006
		GO:0048729	tissue morphogenesis	4.43231	0.0026
	AREG, ESR1, IGF1, INTU, OSR1, RREB1, ZNF703	GO:0050673	epithelial cell proliferation	5.05587	0.0417
	ARNTL, ESR1, GLI2, INTU, MAFF, OSR1, PPARG, TBX3, ZNF703	GO:0030855	epithelial cell differentiation	4.00647	0.0277
	AREG, ARNTL, BCL2, ESR1, GLI2, INTU, MAFF, NTN4, OSR1, PPARG, RAD51B, RASIP1, RREB1, TBX3, TBX5, ZNF703	GO:0060429	epithelium development	3.78305	0.0002
Anatomical structure development	GLI2, INTU, OSR1, TBX3	GO:0042733	embryonic digit morphogenesis	16.1695	0.0326
	ARNTL, BCL2, IGF1, TBX5	GO:0048636	positive regulation of muscle organ development	15.1895	0.0389
		GO:0045844	positive regulation of striated muscle tissue development	15.1895	0.0389
		GO:1901863	positive regulation of muscle tissue development	14.9628	0.0406
	GLI2, INTU, OSR1, TBX3, TBX5	GO:0035113	embryonic appendage morphogenesis	9.79011	0.0283
		GO:0030326	embryonic limb morphogenesis	9.79011	0.0283
		GO:0035108	limb morphogenesis	8.46712	0.0476
		GO:0035107	appendage morphogenesis	8.46712	0.0476
	BCL2, IGF1, MAMSTR, MRTFA, PRDM6, TBX3, TBX5, TCF7L2	GO:0042692	muscle cell differentiation	5.53872	0.0095
	ARNTL, BCL2, IGF1, MAFF, MAMSTR, MKX, MRTFA, PRDM6, TBX3, TBX5, TCF7L2	GO:0061061	muscle structure development	4.68064	0.0017
	GLI2, IGF1, INTU, MAFF, NCOA1, OSR1, RAD51B, TBX15, TBX3	GO:0043009	chordate embryonic development	3.90926	0.0323
		GO:0009792	embryo development ending in birth or egg hatching	3.86903	0.0344
	AREG, BCL2, ESR1, GLI2, INTU, OSR1, RASIP1, TBX3, TBX5	GO:0035295	tube development	3.88904	0.0334
	DUSP4, GLI2, IGF1, INTU, MAFF, NCOA1, OSR1, RAD51B, TBX15, TBX3, TBX5, TET3	GO:0009790	embryo development	3.15254	0.0201
	AREG, ARNTL, BCL2, DUSP4, ESR1, GLI2, IGF1, INTU, MAFF, NTN4, OSR1, PPARG, RAD51B, RASIP1, RREB1, TBX3, TBX5, TCF7L2, ZNF703	GO:0009888	tissue development	2.71179	0.0018
	AREG, ARNTL, BCL2, DCLK1, ESR1, GLI2, IGF1, INHBB, INTU, MAFF, MKX, MRTFA, NCOA1, NTN4, OSR1, PPARG, PRKG1, RAB18, RREB1, TAB2, TBX15, TBX3, TBX5, TCF7L2, ZNF703	GO:0048513	animal organ development	2.00245	0.0091
	ADAMTS9, AREG, ARNTL, BCL2, DCLK1, DUSP4, ESR1, GLI2, IGF1, INHBB, INTU, MAFF, MKX, MRTFA,NCOA1, NTN4, OSR1, PPARG, PRDM6, PRKG1, RAB18, RAD51B, RASIP1, RREB1, TAB2, TBX15, TBX3, TBX5, TCF7L2, TET3, WARS2, ZNF703	GO:0007275	multicellular organism development	1.64447	0.0267
	ADAMTS9, AREG, ARNTL, BCL2, DCLK1, DUSP4, ESR1, GLI2, IGF1, INHBB, INTU, MAFF, MAMSTR, MKX, MRTFA, NCOA1, NTN4, OSR1, PPARG, PRDM6, PRKG1, RAB18, RAD51B, RASIP1, RREB1, SGSM3, SPAG17, TAB2, TBX15, TBX3, TBX5, TCF7L2, TET3, WARS2, ZNF703	GO:0048856	anatomical structure development	1.60277	0.0194
		GO:0044767	developmental process	1.60218	0.0196
Reproductive process	BCL2, ESR1, INHBB, MAP2K6, NCOA1	GO:0042698	ovulation cycle	11.9346	0.0137
	BCL2, ESR1, GLI2, INHBB, NCOA1, OSR1, PPARG, TBX3	GO:0048608	reproductive structure development	4.79669	0.0218
		GO:0061458	reproductive system development	4.73999	0.0234
	AREG, BCL2, ESR1, GLI2, IGF1, INHBB, NCOA1, OSR1, PPARG, TBX3	GO:0003006	developmental process involved in reproduction	3.94067	0.0144
	ADCY3, AREG, ARNTL, BCL2, ESR1, GLI2, IGF1, INHBB, KCNU1, MAP2K6, NCOA1, OSR1, PLA2G6, PPARG, RAD51B, TBX3	GO:0044702	single organism reproductive process	3.25754	0.0012
	ADCY3, AREG, ARNTL, BCL2, ESR1, GLI2, IGF1, INHBB, KCNU1, MAFF, MAP2K6, NCOA1, OSR1, PLA2G6, PPARG, RAD51B, TBX3	GO:0022414	reproductive process	3.10317	0.0011
		GO:0000003	reproduction	3.09866	0.0011
Inflammatory response	ADCY3, IGF1, ITPR2, MAP2K6, PLA2G6	hsa04750	Inflammatory mediator regulation of TRP channels	11.0172	0.0102
Apoptosis	BCL2, BTC, CARD10, ESR1, FAF1, GLI2, IGF1, INHBB, MAP2K6, MRTFA, NCOA1, OSR1, PLA2G6, PPARG, TBX3, TBX5, TCF7L2	GO:0042981	regulation of apoptotic process	3.04333	0.0014
		GO:0043067	regulation of programmed cell death	3.01533	0.0015
		GO:0010941	regulation of cell death	2.8235	0.0033
	BCL2, BTC, CARD10, ESR1, FAF1, GLI2, IGF1, INHBB, LY86, MAP2K6, MRTFA, NCOA1, OSR1, PLA2G6, PPARG, RALB, TBX3, TBX5, TCF7L2	GO:0012501	programmed cell death	2.57123	0.0036
		GO:0008219	cell death	2.43203	0.0072
	BCL2, BTC, FAF1, GLI2, IGF1, INHBB, LY86, MAP2K6, MRTFA, NCOA1, OSR1, PLA2G6, PPARG, RALB, TBX3, TBX5, TCF7L2	GO:0006915	apoptotic process	2.43884	0.0171
Cell development	BCL2, GLI2, IGF1, NCOA1, PPARG, RREB1, TCF7L2, ZNF703	GO:0010720	positive regulation of cell development	4.15117	0.0489
	AREG, ARNTL, BCL2, DCLK1, ESR1, GLI2, IGF1, INHBB, MRTFA, NCOA1, NTN4, OSR1, PPARG, PRKG1, RREB1, TBX3, TBX5, TCF7L2, ZNF703	GO:0048468	cell development	2.41967	0.0077
	ADAMTS9, AREG, ARNTL, BCL2, BTC, DCLK1, ESR1, GLI2, IGF1, INHBB, INTU, MAFF, MAMSTR, MRTFA, NCOA1, NTN4, OSR1, PPARG, PRDM6, PRKG1, RASIP1, RREB1, SGSM3, SPAG17, TBX3, TBX5, TCF7L2, WARS2, ZNF703	GO:0048869	cellular developmental process	1.82069	0.011
Cell differentiation	AREG, ARNTL, BCL2, GLI2, IGF1, OSR1, PPARG, PRDM6, TBX3, TBX5	GO:0045596	negative regulation of cell differentiation	3.91604	0.0151
	ADAMTS9, ARNTL, BCL2, BTC, GLI2, IGF1, MAMSTR, NCOA1, PPARG, RREB1, TBX5, TCF7L2, ZNF703	GO:0045597	positive regulation of cell differentiation	3.87414	0.0017
	ADAMTS9, AREG, ARNTL, BCL2, BTC, GLI2, IGF1, MAFF, MAMSTR, NCOA1, OSR1, PPARG, PRDM6, RREB1, TBX3, TBX5, TCF7L2, ZNF703	GO:0045595	regulation of cell differentiation	2.92182	0.0013
	ADAMTS9, AREG, ARNTL, BCL2, BTC, DCLK1, ESR1, GLI2, IGF1, INHBB, INTU, MAFF, MAMSTR, MRTFA, NCOA1, NTN4, OSR1, PPARG, PRDM6, PRKG1, RASIP1, RREB1, TBX3, TBX5, TCF7L2, WARS2, ZNF703	GO:0030154	cell differentiation	1.85294	0.0154
Cell proliferation	AREG, BCL2, BTC, ESR1, GLI2, IGF1, OSR1, RAD51B, RREB1, TBX3, TBX5, ZNF703	GO:0008284	positive regulation of cell proliferation	3.54243	0.0077
	ADAMTS8, AREG, BCL2, BTC, ESR1, GLI2, IGF1, INTU, OSR1, PPARG, RAD51B, RREB1, TBX3, TBX5, TCF7L2, ZNF703	GO:0042127	regulation of cell proliferation	2.58378	0.0147
	ADAMTS8, AREG, BCL2, BTC, ESR1, GLI2, IGF1, INTU, LY86, OSR1, PPARG, RAD51B, RREB1, TBX3, TBX5, TCF7L2, ZNF703	GO:0008283	cell proliferation	2.28944	0.0331
Signaling	ADCY3, ARNTL, BCL2, BTC, CARD10, DCLK1, DNAJC27, DUSP4, ESR1, FAF1, IGF1, INHBB, ITPR2, MAP2K6, PLA2G6, PRKG1, RAB18, RALB, RREB1, SGSM3, TAB2, TCF7L2, TNS1	GO:0035556	intracellular signal transduction	2.16952	0.006
	ARNTL, BCL2, BTC, CARD10, DNAJC27, DUSP4, ESR1, FAF1, GLI2, IGF1, INHBB, INTU, LY86, MAP2K6, MRTFA, NCOA1, PLA2G6, PPARG, SGSM3, TAB2, TCF7L2, ZNF703	GO:0009966	regulation of signal transduction	2.02118	0.0227
	ARNTL, BCL2, BTC, CARD10, DNAJC27, DUSP4, ESR1, FAF1, GLI2, IGF1, INHBB, INTU, ITPR2, LY86, MAP2K6, MRTFA, NCOA1, PLA2G6, PPARG, SGSM3, TAB2, TCF7L2, ZNF703	GO:0010646	regulation of cell communication	1.90875	0.0346
		GO:0023051	regulation of signaling	1.87766	0.0427
	ADCY3, AREG, ARNTL, BCL2, BTC, CARD10, DCLK1, DNAJC27, DUSP4, ERLIN2, ESR1, FAF1, GLI2, IGF1, INHBB, INTU, ITPR2, LSP1, LY86, MAP2K6, MRTFA, NCOA1, NTN4, OR2AG2, OSR1, PLA2G6, PPARG, PRKG1, RAB18, RALB, RASIP1, RREB1, SGSM3, TAB2, TBX3, TBX5, TCF7L2, TNS1, ZNF703	GO:0044700	single organism signaling	1.57475	0.0092
	ADCY3, AREG, ARNTL, BCL2, BTC, CARD10, DCLK1, DNAJC27, DUSP4, ERLIN2, ESR1, FAF1, GLI2, IGF1, INHBB, INTU, ITPR2, LSP1, LY86, MAP2K6, MRTFA, NCOA1, OR2AG2, OSR1, PLA2G6, PPARG, PRKG1, RAB18, RALB, RASIP1, RREB1, SGSM3, TAB2, TCF7L2, TNS1, ZNF703	GO:0007165	signal transduction	1.56235	0.0247
	ADCY3, AREG, ARNTL, BCL2, BTC, CARD10, DCLK1, DNAJC27, DUSP4, ERLIN2, ESR1, FAF1, GLI2, IGF1, INHBB, INTU, ITPR2, LSP1, LY86, MAP2K6, MRTFA, NCOA1, NTN4, OR2AG2, OSR1, PLA2G6, PPARG, PRKG1, RAB18, RALB, RASIP1, RREB1, SGSM3, TAB2, TBX3, TBX5, TCF7L2, TNS1, ZNF703	GO:0023052	signaling	1.56141	0.0111
		GO:0007154	cell communication	1.55768	0.0117
Regulation of gene expression	ARNTL, BCL2, ESR1, FAF1, NCOA1, PPARG, TBX3, TBX5, TCF7L2, ZNF703	GO:0008134	transcription factor binding	5.07242	0.0017
	ARNTL, ESR1, GLI2, MRTFA, PPARG, RREB1, TBX15, TBX3, TBX5, TCF7L2	GO:0000976	transcription regulatory region sequence-specific DNA binding	3.753	0.0156
	ARNTL, ERLIN2, ESR1, GLI2, IGF1, MAFF, MAMSTR, MRTFA, NCOA1, OSR1, PPARG, TBX5, TCF7L2, TET3	GO:0045944	positive regulation of transcription from RNA polymerase II promoter	3.37058	0.0031
	ARNTL, ESR1, GLI2, MRTFA, NCOA1, PPARG, RREB1, TBX15, TBX3, TBX5, TCF7L2	GO:0044212	transcription regulatory region DNA binding	3.3491	0.0179
		GO:0000975	regulatory region DNA binding	3.3	0.0183
		GO:0001067	regulatory region nucleic acid binding	3.3	0.0185
	ARNTL, ERLIN2, ESR1, GLI2, IGF1, MAFF, MAMSTR, MRTFA, NCOA1, OSR1, PPARG, RREB1, TBX3, TBX5, TCF7L2, TET3	GO:1903508	positive regulation of nucleic acid-templated transcription	2.97259	0.0033
		GO:0045893	positive regulation of transcription, DNA-templated	2.97259	0.0033
	ARNTL, ERLIN2, ESR1, GLI2, IGF1, MAFF, MAMSTR, MRTFA, NCOA1, OSR1, PPARG, RREB1, SF3B4, TBX3, TBX5, TCF7L2, TET3	GO:0010628	positive regulation of gene expression	2.51812	0.0121
		GO:0006366	transcription from RNA polymerase II promoter	2.34102	0.0263
		GO:0006357	regulation of transcription from RNA polymerase II promoter	2.32188	0.0286
Nucleic acid metabolic process	ARNTL, ERLIN2, ESR1, GLI2, IGF1, MAFF, MAMSTR, MRTFA, NCOA1, OSR1, PPARG, RREB1, SF3B4, TBX3, TBX5, TCF7L2, TET3	GO:0051254	positive regulation of RNA metabolic process	3.01106	0.0016
	ARNTL, ERLIN2, ESR1, GLI2, IGF1, MAFF, MAMSTR, MRTFA, NCOA1, OSR1, PPARG, RREB1, TBX3, TBX5, TCF7L2, TET3	GO:1902680	positive regulation of RNA biosynthetic process	2.92917	0.0039
	ADCY3, AREG, ARNTL, ERLIN2, ESR1, GLI2, IGF1, MAFF, MAMSTR, MRTFA, NCOA1, OSR1, PPARG, RREB1, SF3B4, TBX3, TBX5, TCF7L2, TET3	GO:0045935	positive regulation of nucleobase-containing compound metabolic process	2.87208	0.0009
Nucleic acid binding	ARNTL, ESR1, GLI2, MRTFA, PPARG, RREB1, TBX15, TBX3, TBX5, TCF7L2	GO:1990837	sequence-specific double-stranded DNA binding	3.58218	0.0214
	ARNTL, ESR1, GLI2, MRTFA, PPARG, RAD51B, RREB1, TBX15, TBX3, TBX5, TCF7L2	GO:0003690	double-stranded DNA binding	3.5488	0.0115
	ARNTL, BCL2, ESR1, GLI2, MAFF, MKX, MRTFA, PPARG, RREB1, TBX15, TBX3, TBX5, TCF7L2	GO:0043565	sequence-specific DNA binding	3.12611	0.009
Response to organic compounds	ADCY3, ARNTL, ESR1, GLI2, ITPR2, NCOA1, PPARG, RALB, ZNF703	GO:0071407	cellular response to organic cyclic compound	4.33777	0.0168
	ADCY3, AREG, ARNTL, BCL2, ESR1, GLI2, ITPR2, NCOA1, PPARG, RALB, ZNF703	GO:0014070	response to organic cyclic compound	3.04293	0.0468
Regulation of metabolic process	ADCY3, AREG, ARNTL, ERLIN2, ESR1, GLI2, IGF1, MAFF, MAMSTR, MAP2K6, MRTFA, NCOA1, OSR1, PLA2G6, PPARG, RREB1, TBX3, TBX5, TCF7L2, TET3	GO:0009891	positive regulation of biosynthetic process	2.84803	0.0005
	ADCY3, AREG, ARNTL, ERLIN2, ESR1, GLI2, IGF1, MAFF, MAMSTR, MRTFA, NCOA1, OSR1, PLA2G6, PPARG, RREB1, SF3B4, TBX3, TBX5, TCF7L2, TET3	GO:0051173	positive regulation of nitrogen compound metabolic process	2.83675	0.0006
	ADCY3, AREG, ARNTL, ERLIN2, ESR1, GLI2, IGF1, MAFF, MAMSTR, MRTFA, NCOA1, OSR1, PLA2G6, PPARG, RREB1, TBX3, TBX5, TCF7L2, TET3	GO:0031328	positive regulation of cellular biosynthetic process	2.75414	0.0015
	AREG, ARNTL, ERLIN2, ESR1, GLI2, IGF1, MAFF, MAMSTR, MAP2K6, MRTFA, NCOA1, OSR1, PPARG, RREB1, TBX3, TBX5, TCF7L2, TET3	GO:0010557	positive regulation of macromolecule biosynthetic process	2.82485	0.0019
	ADCY3, AREG, ARNTL, BCL2, CARD10, DNAJC27, ERLIN2, ESR1, GLI2, IGF1, INHBB, MAFF, MAMSTR, MAP2K6, MRTFA, NCOA1, OSR1, PLA2G6, PPARG, RALB, RREB1, SF3B4, TAB2, TBX3, TBX5, TCF7L2, TET3	GO:0031325	positive regulation of cellular metabolic process	2.38356	0.0002
		GO:0010604	positive regulation of macromolecule metabolic process	2.36937	0.0002
	ADCY3, BCL2, BTC, CARD10, DCLK1, DNAJC27, DUSP4, ERLIN2, FAF1, IGF1, INHBB, MAP2K6, OSR1, PLA2G6, PRKG1, RALB, TAB2	GO:0006468	protein phosphorylation	2.30057	0.0315
	ADCY3, AREG, ARNTL, BCL2, CARD10, DNAJC27, ERLIN2, ESR1, GLI2, IGF1, INHBB, MAFF, MAMSTR, MAP2K6, MRTFA, NCOA1, OSR1, PLA2G6, PPARG, RALB, RREB1, SF3B4, TAB2, TBX3, TBX5, TCF7L2, TET3	GO:0009893	positive regulation of metabolic process	2.21721	0.0008
Regulation of biological process	ADCY3, ITPR2, KCNU1, PLA2G6, PRKG1	hsa04270	Vascular smooth muscle contraction	9.073	0.0209
	ARNTL, BCL2, ESR1, INHBB, MAP2K6, NCOA1, PPARG	GO:0048511	rhythmic process	5.62304	0.0246
	ADCY3, BCL2, BTC, DCLK1, GLI2, IGF1, LSP1, MRTFA, NTN4, PLA2G6, PRKG1, RREB1, TBX5, TNS1, ZNF703	GO:0040011	locomotion	2.45713	0.0377
	ARNTL, BCL2, DNAJC27, FAF1, IGF1, INHBB, ITPR2, KCNJ16, KCNU1, MAP2K6, OSR1, PLA2G6, PPARG, RALB, SARAF, SGSM3, TCF7L2	GO:0051049	regulation of transport	2.3723	0.0229
	ARNTL, BCL2, BTC, DCLK1, DNAJC27, FAF1, IGF1, INHBB, ITPR2, KCNJ16, KCNU1, MAP2K6, OSR1, PLA2G6, PPARG, RALB, RREB1, SARAF, SGSM3, TBX5, TCF7L2, ZNF703	GO:0032879	regulation of localization	2.2296	0.0061
	AREG, ARNTL, BCL2, ESR1, GLI2, IGF1, INHBB, INTU, ITPR2, MAFF, NCOA1, NTN4, OSR1, PLA2G6, PPARG, PRKG1, RREB1, TBX3, TBX5, TCF7L2, ZNF703	GO:0051239	regulation of multicellular organismal process	1.97938	0.0408
	ADAMTS8, AREG, ARNTL, ATXN1, BCL2, BTC, DUSP4, ERLIN2, ESR1, FAF1, GLI2, IGF1, INHBB, INTU, ITPR2, MAP2K6, MRTFA, OSR1, PLA2G6, PPARG, PRDM6, PRKG1, RASIP1, RREB1, SGSM3, TAB2, TBX15, TBX3, TBX5, TCF7L2, USP44, ZNF703	GO:0048523	negative regulation of cellular process	1.86513	0.0025
	ADAMTS9, ADCY3, AREG, ARNTL, BCL2, BTC, CARD10, DNAJC27, ERLIN2, ESR1, FAF1, GLI2, IGF1, INHBB, INTU, LY86, MAFF, MAMSTR, MAP2K6, MRTFA, NCOA1, OSR1, PLA2G6, PPARG, RAD51B, RALB, RREB1, SF3B4, TAB2, TBX3, TBX5, TCF7L2, TET3, ZNF703	GO:0048522	positive regulation of cellular process	1.79623	0.0026
	ADAMTS8, AREG, ARNTL, ATXN1, BCL2, BTC, DCLK1, DUSP4, ERLIN2, ESR1, FAF1, GLI2, IGF1, INHBB, INTU, ITPR2, MAP2K6, MRTFA, OSR1, PLA2G6, PPARG, PRDM6, PRKG1, RASIP1, RREB1, SGSM3, TAB2, TBX15, TBX3, TBX5, TCF7L2, USP44, ZNF703	GO:0048519	negative regulation of biological process	1.78903	0.0041
	ADAMTS8, ADAMTS9, ADCY3, AREG, ARNTL, ATXN1, BCL2, BTC, DCLK1, DNAJC27, ESR1, FAF1, IGF1, INHBB, ITPR2, KCNJ16, KCNU1, MAP2K6, MRTFA, NBEA, NCOA1, OSR1, PLA2G6, PPARG, PRKG1, RAB18, RALB, RREB1, SARAF, SGSM3, SV2A, TBX3, TBX5, TCF7L2, TMEM184B, TNS1, ZNF365, ZNF703	GO:0051179	localization	1.6219	0.0064
	ADAMTS9, ADCY3, AREG, ARNTL, BCL2, BTC, CARD10, DNAJC27, ERLIN2, ESR1, FAF1, GLI2, IGF1, INHBB, INTU, LY86, MAFF, MAMSTR, MAP2K6, MRTFA, NCOA1, OSR1, PLA2G6, PPARG, RAD51B, RALB, RREB1, SF3B4, TAB2, TBX3, TBX5, TCF7L2, TET3, ZNF703	GO:0048518	positive regulation of biological process	1.61236	0.0226
	ADAMTS9, AREG, ARNTL, BCL2, DCLK1, DUSP4, ESR1, GLI2, IGF1, INHBB, INTU, MAFF, MAMSTR, MKX, MRTFA, NCOA1, NTN4, OSR1, PPARG, PRDM6, PRKG1, RAB18, RAD51B, RASIP1, RREB1, SGSM3, SPAG17, TAB2, TBX15, TBX3, TBX5, TCF7L2, TET3, WARS2, ZNF703	GO:0032502	developmental process	1.55752	0.0336
a. Gene sets from the Gene Ontology (GO), KEGG (hsa), Reactome (R-HSA) and Biocarta databases were analyzed using DAVID 6.8. Results are shown for pathways with FDR <0.05. Tested genes included the nearest flanking genes within 500 kb of novel or previously reported MD loci, and the target genes for significant eQTLs in mammary tissue, primary fibroblast cell lines, subcutaneous fat, visceral fat…
b. Fold enrichment denotes the observed proportion of tested genes in the pathway, divided by the expected proportion of all genes in the pathway.
